# Supplementary material for: Genetic features and therapeutic relevance of emergent circulating tumor DNA alterations in refractory non-colorectal gastrointestinal cancers
Source: Nat Commun. 2022 Dec 3;13:7477. doi: 10.1038/s41467-022-35144-1 (PMC9719461; doi:10.1038/s41467-022-35144-1)
Supplement: Supplementary file 3 — Source Data [file 41467_2022_35144_MOESM3_ESM.xlsx]

## Sheet: Figure 2a
Figure 2a	VAF
	Pancreatic	Biliary	Esophagogastric	Hepatocellular
	0.01	0.01	0.01	0.1
	0.02	0.02	0.01	0.1
	0.02	0.02	0.02	0.1
	0.02	0.02	0.02	0.1
	0.02	0.02	0.02	0.1
	0.02	0.02	0.03	0.1
	0.03	0.03	0.03	0.1
	0.03	0.03	0.04	0.1
	0.04	0.05	0.04	0.1
	0.05	0.05	0.05	0.1
	0.06	0.05	0.05	0.2
	0.07	0.05	0.06	0.2
	0.07	0.06	0.06	0.2
	0.08	0.07	0.07	0.2
	0.09	0.1	0.07	0.2
	0.1	0.1	0.08	0.2
	0.1	0.1	0.08	0.2
	0.1	0.1	0.08	0.2
	0.1	0.1	0.08	0.2
	0.1	0.1	0.08	0.3
	0.1	0.1	0.09	0.3
	0.1	0.1	0.09	0.3
	0.1	0.1	0.1	0.3
	0.1	0.1	0.1	0.3
	0.1	0.1	0.1	0.3
	0.1	0.1	0.1	0.3
	0.1	0.1	0.1	0.5
	0.1	0.1	0.1	0.7
	0.1	0.1	0.1	0.8
	0.1	0.1	0.1	6.9
	0.1	0.1	0.1	28.2
	0.1	0.1	0.1	32.8
	0.1	0.1	0.1	54.1
	0.1	0.1	0.1
	0.1	0.1	0.1
	0.1	0.1	0.1
	0.1	0.1	0.1
	0.1	0.1	0.1
	0.1	0.1	0.1
	0.1	0.1	0.1
	0.1	0.1	0.1
	0.1	0.1	0.1
	0.1	0.1	0.1
	0.1	0.1	0.1
	0.1	0.1	0.1
	0.1	0.1	0.1
	0.1	0.1	0.1
	0.1	0.1	0.1
	0.1	0.1	0.1
	0.1	0.1	0.1
	0.1	0.1	0.1
	0.1	0.1	0.1
	0.1	0.1	0.1
	0.1	0.1	0.1
	0.1	0.1	0.1
	0.1	0.1	0.1
	0.1	0.1	0.1
	0.1	0.1	0.1
	0.2	0.1	0.1
	0.2	0.1	0.1
	0.2	0.1	0.1
	0.2	0.1	0.1
	0.2	0.2	0.1
	0.2	0.2	0.1
	0.2	0.2	0.1
	0.2	0.2	0.1
	0.2	0.2	0.1
	0.2	0.2	0.1
	0.2	0.2	0.1
	0.2	0.2	0.1
	0.2	0.2	0.1
	0.2	0.2	0.1
	0.2	0.2	0.1
	0.2	0.2	0.1
	0.2	0.2	0.1
	0.2	0.2	0.1
	0.2	0.2	0.1
	0.2	0.2	0.2
	0.2	0.2	0.2
	0.2	0.2	0.2
	0.2	0.2	0.2
	0.2	0.2	0.2
	0.2	0.2	0.2
	0.2	0.2	0.2
	0.2	0.2	0.2
	0.2	0.2	0.2
	0.2	0.2	0.2
	0.2	0.2	0.2
	0.2	0.2	0.2
	0.2	0.2	0.2
	0.2	0.2	0.2
	0.2	0.2	0.2
	0.2	0.2	0.2
	0.2	0.2	0.2
	0.2	0.2	0.2
	0.2	0.2	0.2
	0.2	0.2	0.2
	0.2	0.2	0.2
	0.2	0.2	0.2
	0.2	0.2	0.2
	0.2	0.2	0.2
	0.2	0.2	0.2
	0.2	0.2	0.2
	0.2	0.2	0.2
	0.2	0.2	0.2
	0.2	0.2	0.2
	0.3	0.3	0.2
	0.3	0.3	0.2
	0.3	0.3	0.2
	0.3	0.3	0.2
	0.3	0.3	0.2
	0.3	0.3	0.2
	0.3	0.3	0.2
	0.3	0.3	0.2
	0.3	0.3	0.2
	0.3	0.3	0.2
	0.3	0.3	0.2
	0.3	0.3	0.2
	0.3	0.3	0.2
	0.3	0.3	0.2
	0.3	0.3	0.2
	0.3	0.3	0.2
	0.3	0.3	0.2
	0.3	0.3	0.2
	0.3	0.3	0.2
	0.3	0.3	0.2
	0.3	0.3	0.2
	0.3	0.3	0.2
	0.3	0.3	0.2
	0.3	0.3	0.3
	0.4	0.4	0.3
	0.4	0.4	0.3
	0.4	0.4	0.3
	0.4	0.4	0.3
	0.4	0.4	0.3
	0.4	0.5	0.3
	0.4	0.5	0.3
	0.4	0.5	0.3
	0.4	0.5	0.3
	0.5	0.5	0.3
	0.5	0.7	0.3
	0.5	0.7	0.3
	0.5	0.7	0.3
	0.5	0.7	0.3
	0.6	0.8	0.3
	0.6	0.8	0.3
	0.6	0.8	0.3
	0.6	0.9	0.3
	0.6	1	0.3
	0.6	1.1	0.3
	0.7	1.1	0.4
	0.7	1.3	0.4
	0.7	1.5	0.4
	0.8	1.6	0.4
	0.8	1.6	0.4
	0.8	1.8	0.4
	0.8	2	0.4
	1.1	2.1	0.4
	1.2	2.4	0.4
	1.4	2.5	0.4
	1.4	3	0.4
	1.6	6.3	0.5
	1.6	6.9	0.5
	1.6	13.2	0.5
	1.8	28.2	0.5
	2.2	32.8	0.5
	2.7	49	0.5
	3	54.1	0.5
	3.4		0.5
	3.5		0.5
	3.8		0.5
	3.8		0.5
	3.9		0.5
	4.2		0.5
	4.8		0.5
	5.2		0.5
	5.2		0.5
	5.6		0.5
	5.7		0.5
	5.8		0.5
	5.9		0.5
	5.9		0.6
	5.9		0.6
	6.1		0.6
	6.1		0.6
	6.1		0.6
	6.3		0.6
	6.6		0.6
	6.6		0.7
	11.8		0.7
	12		0.7
	33.3		0.7
			0.8
			0.9
			0.9
			1
			1.1
			1.2
			1.2
			1.2
			1.2
			1.3
			1.3
			1.4
			1.4
			1.4
			1.5
			1.5
			1.5
			1.5
			1.5
			1.9
			2
			2.2
			2.4
			2.8
			2.9
			2.9
			3
			3.6
			4
			6.2
			6.4
			6.7
			9.3
			9.6
			16.5
			20.5
			24
			50
			55.7

## Sheet: Figure 2b
Figure 2b		Emergent alteration
		No	Yes
	Decreasing	73.6842	26.3158
	Increasing/stable	17.6471	82.3529
	Decreasing	54.4118	45.5882
	Increasing/stable	11.1111	88.8889
	Decreasing	69.2308	30.7692
	Increasing/stable	9.21053	90.7895
	Decreasing	52.377	47.623
	Increasing/stable	38	62

## Sheet: Figure 2c
Figure 2b	Weeks to progression
	Cholangiocarcinoma			Pancreatic			Esophagogastric			Hepatocellular
	Polyclonal	Monoclonal		Polyclonal	Monoclonal		Polyclonal	Monoclonal		Polyclonal	Monoclonal
	2.71429	2.28571		2.71429	1.57143		1.14286	1.85714		11.5714	9
	3.71429	3.42857		2.85714	3.71429		1.42857	3.14286		6.14286	39
	3.85714	4.42857		3.71429	3.71429		3	3.85714		2.71429	19.7143
	3.85714	6.42857		3.85714	4.28571		3.71429	4		3.85714	40
	4	7.85714		3.85714	4.85714		3.71429	4.28571		4.71429	3.71429
	4.14286	8.71429		5.42857	5.42857		4	5.42857		4.14286	24.7143
	4.14286	9.71429		5.57143	5.85714		4.85714	6.71429		4.28571	4.42857
	4.14286	10.7143		6.28571	6.71429		5	7.28571		22.8571	12.8571
	4.14286	11.5714		6.28571	7.28571		5	7.28571		13
	4.28571	13.1429		6.42857	9.14286		6.57143	8		8.42857
	4.71429	13.5714		6.85714	9.28571		7.14286	8.28571		3.42857
	4.71429	16.1429		7.14286	10.8571		7.42857	8.57143		13.5714
	4.71429	19.2857		7.14286	11.2857		7.85714	9
	5.85714	19.7143		7.42857	11.4286		7.85714	9
	6.14286	20.5714		8.14286	11.7143		8	9
	6.14286	23.7143		8.28571	12.1429		8.71429	9.42857
	6.14286	23.8571		8.57143	14		9	10.1429
	6.14286	24		9.14286	14.7143		9.28571	11.1429
	7	26.8571		9.28571	14.8571		9.42857	11.1429
	7	27.2857		10.7143	15.4286		9.85714	11.2857
	7	28.1429		11	17.2857		9.85714	12
	7	30.1429		11	17.8571		9.85714	12
	7.42857	38.5714		12	18.8571		10.2857	13.5714
	8	40		12.5714	19.1429		11.2857	13.8571
	8.14286	41		13.1429	20.5714		12.4286	14
	8.14286	41.7143		13.4286	22.2857		12.8571	14
	8.42857			14.2857	22.4286		13	14.8571
	8.57143			15.4286	22.8571		14.1429	15.1429
	9			16.7143	24.2857		15	15.7143
	9.42857			17.5714	26.7143		15	16
	9.71429			18.4286	28.1429		15.4286	16.1429
	9.85714			19.1429	30.4286		15.5714	16.4286
	10.2857			19.8571	34		16.1429	16.5714
	10.8571			20	34.2857		16.8571	18.1429
	11.2857			20	34.8571		17	18.1429
	11.5714			20.1429	40		19.2857	19.2857
	13			20.1429			20.1429	19.5714
	13.7143			20.2857			21.8571	19.8571
	14			20.8571			26.2857	19.8571
	15.2857			21.4286			33.2857	20.5714
	16.4286			23.1429				20.8571
	16.8571			24.4286				21.1429
	19.1429			25.5714				22.4286
	20.2857			26				22.4286
	20.5714			26.5714				23
	22.8571			27.5714				27.1429
	24.7143			29.4286				29.7143
	27.1429			33.1429				30
	29.1429			35.4286				39.5714
	32.2857
	35.7143
	39

## Sheet: Figure 3a
Figure 3a	Mut/Mb
	Pancreatic	Cholangiocarcinoma	Esophagogastric	Hepatocellular
	0.96	1.91	0.96	6.7
	1.91	4.78	5.74	8.87
	3.25	2.01	6.09	9.71
	1.91	3.92	10.99	10.53
	0.96	24.88	4.68	7.66
	2.91	8.44	2.87	4.78
	3.83	11.48	7.83	10.04
	6.08	6.7	13.4	3.83
	9.57	5.74	5.74	7.66
	130.78	8.87	4.78	13.4
	1.91	3.92	6.7	6.76
	6.19	9.71	15.31	10.66
	5.36	10.53	1.91	8.61
	7.63	7.66	3.83	12.21
	6.7	7.66	7.8	10.53
	5.39	10.53	12.44	9.57
	8.61	12.27	117.02	13.17
	5.74	9.66	13.27	20.13
	12.44	6.7	40.19	7.89
	12.77	4.75	8.17
	10.53	10.53	19.14
	5.23	7.66	14.35
	3.83	3.83	11.48
	7.28	10.16	6.7
	9.8	16.59	9.29
	6.7	5.74	8.61
	4.78	10.05	18.18
	10.53	9.57	7.33
	10.57	10.53	2.87
	6.7	52.7	8.61
	6.98	22.97	9.57
	9.57	4.78	24.88
	9.57	10.04	10.43
	0.9	3.83	7.16
	6.3	3.83	45.46
	12.44	6.7	34.44
	7.66	7.66	13.8
	6.7	8.61	5.74
	6.7	11.48	9.8
	2.87	13.4	8.97
	0.96	13.4	12.44
	8.55	16.27	9.09
	7.76	6.76	10.53
	6	10.66	25.84
	8.03	8.61	8.42
	4.03	12.21	8.61
	5.07	5.74	14.21
	10.53	10.53	17.19
	10.53	6.7	15.97
	5.57	15.31	6.7
	5.08	6.7	12.93
	10.07	9.57	3.64
	8.92	13.17	11.75
	3.83	13.4	14.35
	10.53	12.44	9.65
	6.7	1.91	10.58
	9.79	9.57	8.06
	7.79	20.13	384.92
	6.7	7.89	89.32
	10.53	8.61
	12.44
	13.34
	3.83
	18.73
	15.47
	5.74
	6.7
	3.83
	0.96

## Sheet: Figure 3b
Figure 3b			Change in TMB
	Weeks until progression		Pancreatic	Cholangiocarcinoma	Esophagogastric	Hepatocellular
	12.5714		88.22
	14.8571		-10.48
	13.8571		-9.82
	3.14286		-6.64
	11.7143		3.76
	8.14286		3.83
	22.8571		0
	9.28571		-5.74
	34.8571		1.62
	24.4286		2.87
	6.85714		1.91
	7.28571		-0.96
	3.85714		-0.96
	14.8571		-2.87
	20.2857		-4.79
	11		-2.13
	29.4286		2.26
	19.2857		-3.09
	25.5714		6.95
	8.57143		1.25
	5.42857		0.96
	18.8571		-2.22
	20.1429		2.94
	22.2857		-0.02
	28.1429		-0.37
	9.14286		-2.46
	16.1429		-0.11
	17.5714		0
	19.7143		3.64
	7.42857		1.74
	13.1429		0.92
	3.85714		2.87
	7.28571		1.51
	2.85714		0.96
	4.28571		0
	7.14286		0
	24.2857		-1.92
	8		-2.87
	25.2857		-4.79
	11.2857		0.4
	26.7143		3.75
	12		4.45
	6.28571		-0.26
	15.4286		1.92
	5.14286		-3.83
	25.7143		-0.79
	9.14286		1.97
	5.85714		2.8
	16.5714		1.31
	14.7143		-0.86
	12.5714		-0.34
	9.28571		0.96
	14.2857		-0.2
	8.28571		2.87
	12.1429		0.95
	6.71429		-0.96
	33.2857		-1.92
	10.1429		-2.74
	9.14286		4.11
	17.2857		2.83
	9.57143		0
	4.28571		3.86
	5.57143		1.92
	29.1429		1.21
	16.7143		10.23
	11.4286		0.95
	15.1429		0
	28.8571		-0.96
	17.8571		0.96
	3.71429			1.14
	4.85714			-3.48
	3.85714			-1.92
	11.2857			-1.31
	7.28571			9.57
	12			13.39
	16.2857			-12.29
	9.57143			-5.78
	1.85714			-4.02
	19.1429			-4.87
	9.85714			-10.76
	13			-4.78
	1.14286			0
	21.8571			0
	13.5714			-4.79
	3.71429			0.96
	7.85714			5.74
	4.28571			11.32
	7			-84.54
	20			0.96
	18.1429			-1.92
	18.1429			7.88
	5			1.92
	19.2857			6.09
	15.1429			21.55
	5.42857			-313.93
	10.2857			-6.7
	13.8571			0
	15			-8.74
	22.7143			-4.39
	15.7143			0.14
	11.1429			5.87
	11.2857			3.83
	9.28571			-5.74
	29.7143			-4.75
	12.5714			-0.46
	22.4286			-4.69
	27.1429			7.66
	14			-3.29
	20.1429			0.96
	10.1429			1.92
	15			-17.71
	26.8571			-4.91
	11.1429			5.19
	15.5714			0
	16.8571			-5.8
	16			53.53
	11.2857			7.21
	19.5714			0
	17.8571			-1.43
	5			2.87
	23			-4.49
	16.1429			-1.91
	30.7143			-1.28
	20.5714			13.05
	9.42857			-3.71
	16.1429			19.14
	10			0
	10			3.01
	14.8571			3.68
	3.14286			-0.2
	30			14.01
	22.1429			0
	21.7143			-0.72
	41.5714			0
	17			0
	37			-1.61
	8			5.43
	20.8571			0
	8.71429			1.91
	17.8571			-8.98
	28			-1.34
	19.8571			-1.91
	16.5714			2.88
	21.1429			3.71
	19.8571			1.71
	12.8571			0
	17			-1.58
	1.42857			3.96
	4			10.53
	23.5714				-0.95
	21.8571				-6.7
	3.42857				-5.29
	6.14286				0
	3.71429				0
	15.2857				2.37
	8.14286				0.95
	8.71429				-0.96
	5.85714				-1.92
	16.4286				-4.79
	9.14286				0.08
	15.8571				-1.57
	38.5714				2.17
	2.14286				1.34
	4.57143				-0.53
	8				-5.75
	3.85714				4.79
	11.2857				0.96
	16.1429				0
	20.2857				-2.87
	30.1429				3.37
	3.71429				0
	4.42857				-0.95
	8				-4.92
	4.71429				1.91
	23.8571				0
	6.14286				-1.92
	25.4286				-4.56
	6.14286				3.22
	4.28571				-10.63
	24.7143				1.91
	12.8571				-1.09
	4.57143				0.14
	22.8571				-1.81
	7.85714				5.75
	11.5714				3.83
	9.71429				2.87
	27.1429				2.87
	6.14286				0.96
	4.71429				0.95
	7				0
	7				-3.83
	10.8571				1.47
	4				2.78
	10.8571				2.36
	20.2857				4.96
	6.14286				2.87
	40				0
	20.5714				0
	3.85714				4.92
	4.71429				3.82
	2.71429				4.66
	4.14286				-0.96
	39				4.92
	16.8571				4
	7				6.7
	8.14286				2.93
	7.42857				0.95
	14				21.05
	13.7143				2.42
	3.42857					-5.29
	3.71429					0
	9.14286					0.08
	4.57143					-0.53
	20.2857					-2.87
	3.71429					0
	4.42857					-0.95
	6.14286					-1.92
	25.4286					-4.56
	4.28571					-10.63
	24.7143					1.91
	12.8571					-1.09
	4.57143					0.14
	22.8571					-1.81
	11.5714					3.83
	40					0
	3.85714					4.92
	2.71429					4.66
	39					4.92

## Sheet: Figure 3c
Figure 3c		Proportion of patients with TMB equal to or greater than 10	Proportion of patients with TMB equal to or greater than 16
	Pancreatic	16.9811	4.47761
	Biliary	25.7143	5.55556
	Esophagogastric	22.5806	16.6667
	Hepatocellular	27.2727	0

## Sheet: Figure 4b
Figure 4b		Number of alterations
	AKT1	1
	AR	1
	CDK12	1
	JAK2	1
	KIT	1
	MSH2	1
	MSH6	1
	NTRK2	1
	PTPN11	1
	RAF1	1
	RET	1
	VHL	1
	FANCA	2
	NTRK1	2
	STK11	2
	IDH1	3
	IDH2	3
	PALB2	3
	SMO	3
	CDKN2A	4
	CTNNB1	4
	MTOR	4
	BRCA1	5
	GNAS	5
	FGFR1	6
	MET	6
	NRAS	6
	PDGFRA	6
	CCNE1	8
	ERBB2	8
	NF1	8
	CHEK2	9
	BRAF	11
	BRCA2	12
	ARID1A	15
	FGFR2	21
	PIK3CA	21
	EGFR	23
	ATM	31
	KRAS	38

## Sheet: Figure 5
Figure 5	Patient 1	VAF
		KRAS C80Y	MET N379S	TP53 D259V	PTPN11 G503V	ALK G1011R
	Baseline	0.1	0.3	0.3
	Progression	0	0.3	0.2	0.35	2.1
	Patient 5	VAF
		TP53 A159V	TERT Promoter SNV	BRCA1 Q1604P	NF1 W1997*
	Baseline	8.1	6.5	0.1
	Progression	6.3	4.3	0.1	0.2
	Patient 6	VAF
		PIK3CA D214N	CCND2 L232L	CHEK2 W114*	TP53 G245D	TERT Promoter SNV	SMAD4 G230E	ARAF M521I
	Baseline	0.1	0.2
	Progression	0.1	0.9	0.3	0.2	0.8	1	0.4

## Sheet: Sup Figure 1
Sup Figure 1	VAF change	CA 19-9 or AFP change
	Pancreatic
	0.2	770
	0.5	72
	0	29
	27.2	1069
	0.3	-20
	0	-15
	Hepatocellular
	-1.3	45
	0.6	561
	10.3	-78
	3.1	-13
	0.2	15
	66.2	1167
	2	67
	-22	-4
	3.2	225
	-0.2	29
	0	20
	-2.8	112
	2.2	33
	3	220
	0.9	133
	3	790
	0.1	44
	0.7	54
	Cholangiocarcinoma
	0.3	38
	1.3	717
	7.6	508
	5.3	-38
	-4.2	148
	-0.3	43
	6.5	68
	0	-20
	-0.6	207
	7	477
	0.3	10

## Sheet: Sup Figure 2
Sup Figure 2	Pancreatic	Fusion	CNA	Inframe	Missense	Splice	Trunc	Synonymous	Promoter
	Emergent	1	9	29	147	7	8	33	0
	Increasing	0	1	19	117	4	6	8	3
	Stable	0	8	4	72	8	3	14	1
	Decreasing	1	1	9	69	4	4	6	0
	Lost	0	4	14	103	3	4	20	2
	Esophagogastric	Fusion	CNA	Inframe	Missense	Splice	Trunc	Synonymous	Promoter
	Emergent	2	41	35	179	5	9	43	1
	Increasing	3	6	23	115	3	18	22
	Stable	3	40	7	58	3	5	10	1
	Decreasing	1	3	15	76	2	9	22	1
	Lost	1	27	35	181	7	15	56	4
	Cholangiocarcinoma	Fusion	CNA	Inframe	Missense	Splice	Trunc	Synonymous	Promoter
	Emergent		10	12	137	7	8	32	4
	Increasing	1	2	16	93	4	9	16	9
	Stable		14	9	78	5	3	10	2
	Decreasing			18	72		6	8	4
	Lost	1	8	18	104	3	5	28	12
	Hepatocellular	Fusion	CNA	Inframe	Missense	Splice	Trunc	Synonymous	Promoter
	Emergent		2	2	24	3	2	6	2
	Increasing			5	29	1	3	1	5
	Stable		3	5	25	2	3	1	2
	Decreasing			8	12		2	1	4
	Lost	1	5	7	23		3	5	8

[truncated: 11 more sheets: Sup Figure 3, Sup Figure 5, Sup Figure 6a, Sup Figure 6b, Sup Figure 7, Sup Figure 8a, Sup Figure 8b, Sup Fig 11a, Sup Fig 11b, Sup Fig 12, Sup Fig 13]
